# Supplementary material for: Population-Based External Validation of the EASIX Scores to Predict CAR T-Cell-Related Toxicities
Source: Cancers (Basel). 2023 Nov 16;15(22):5443. doi: 10.3390/cancers15225443 (PMC10670876; doi:10.3390/cancers15225443)
Supplement: Supplementary file 1 [file cancers-15-05443-s001.zip]

Archive with 1 entries (1 files):
- cancers-2664943-supplementary.pdf
